# Supplementary material for: Multiple Reassorted Viruses as Cause of Highly Pathogenic Avian Influenza A(H5N8) Virus Epidemic, the Netherlands, 2016
Source: Emerg Infect Dis. 2017 Dec;23(12):1974–81. doi: 10.3201/eid2312.171062 (PMC5708218; doi:10.3201/eid2312.171062)
Supplement: Technical Appendix 1 — Virus isolates and genetic analysis of an outbreak of highly pathogenic avian influenza A virus subtype H5N8, Netherlands, 2016. [file 17-1062-Techapp-s1.xlsx]

## Sheet: TechApp1 Table 1
Article DOI: https://doi.org/10.3201/eid2312.171062
Technical Appendix 1 Table 1. Accession numbers of the 2016 viruses isolated in the Netherlands in the GISAID database
EPI number	Isolate Name	F-nr	Host	Collection Date
EPI_ISL_268669	A/T_Dk/NL-Monnickendam/16013865–006–008/2016	F2	Tufted Duck	8–11–2016
EPI_ISL_268654	A/G_c_grebe/NL-Monnickendam/16013865–009–010/2016	F3	Great Crested Grebe	8–11–2016
EPI_ISL_268678	A/T_Dk/NL-Zeewolde/16013976–005/2016	F10	Tufted Duck	9–11–2016
EPI_ISL_268679	A/T_Dk/NL-Zeewolde/16013976–006/2016	F11	Tufted Duck	9–11–2016
EPI_ISL_268674	A/T_Dk/NL-Zeewolde/16013976–001/2016	F4	Tufted Duck	9–11–2016
EPI_ISL_268675	A/T_Dk/NL-Zeewolde/16013976–001–003/2016	F5	Tufted Duck	9–11–2016
EPI_ISL_268677	A/T_Dk/NL-Zeewolde/16013976–004–006/2016	F7	Tufted Duck	9–11–2016
EPI_ISL_268676	A/T_Dk/NL-Zeewolde/16013976–004/2016	F9	Tufted Duck	9–11–2016
EPI_ISL_268618	A/Bk_swan/NL-Den Oever/16013973–002/2016	F13	Bewick's Swan	10–11–2016
EPI_ISL_268633	A/Dk/NL-Rotterdam/16014008–001–005/2016	F74	Duck	10–11–2016
EPI_ISL_268619	A/Bl_H_gull/NL-Slootdorp/16014102–002/2016	F15	Black-headed Gull	11–11–2016
EPI_ISL_268621	A/C_Gull/NL-Slootdorp/16014102–003/2016	F16	Common Gull	11–11–2016
EPI_ISL_268656	A/Gr_bk_bd_gull/NL-Slootdorp/16014102–005/2016	F17	Great Black-headed Gull	11–11–2016
EPI_ISL_268680	A/T_Dk/NL-Zuidoost Beemster/16014148–002/2016	F18	Tufted Duck	14–11–2016
EPI_ISL_268681	A/T_Dk/NL-Zuidoost Beemster/16014148–009/2016	F19	Tufted Duck	14–11–2016
EPI_ISL_268671	A/T_Dk/NL-Rotterdam/16014155–001/2016	F20	Tufted Duck	14–11–2016
EPI_ISL_268672	A/T_Dk/NL-Werkendam/16014159–002/2016	F22	Tufted Duck	14–11–2016
EPI_ISL_268673	A/T_Dk/NL-Werkendam/16014159–003/2016	F23	Tufted Duck	14–11–2016
EPI_ISL_268624	A/Ch/NL-Den Oever/16014231–001/2016	F25	Chicken	15–11–2016
EPI_ISL_268661	A/L-bl-ba-gull/NL-Sovon/16014324–014/2016	F27	Lesser Black-backed Gull	16–11–2016
EPI_ISL_268663	A/Magpie/NL-Volendam/16014331–002/2016	F28	Magpie	16–11–2016
EPI_ISL_268668	A/T_Dk/NL-Almeerder Zand/16014341–003/2016	F29	Tufted Duck	16–11–2016
EPI_ISL_268655	A/Go/NL-Roggebotsluis/16014462–010/2016	F30	Goose	17–11–2016
EPI_ISL_268670	A/T_Dk/NL-Roggebotsluis/16014462–015/201	F31	Tufted Duck	17–11–2016
EPI_ISL_268662	A/M_Swan/NL-Roggebotsluis/16014462–019/2016	F32	Mute Swan	17–11–2016
EPI_ISL_268659	A/Gull1/NL-Marker Wadden/16014466–011/2016	F33	Gull	17–11–2016
EPI_ISL_268658	A/Gull/NL-Marker Wadden/16014466–020/2016	F34	Gull	17–11–2016
EPI_ISL_268660	A/Gull10/NL-Marker Wadden/16014466–014/2016	F35	Gull	17–11–2016
EPI_ISL_268629	A/Dk/NL-Biddinghuizen/16014829–011–015/2016	F12	Duck	25–11–2016
EPI_ISL_268636	A/Eur_Wig/NL-De Waal/16014891–003/2016	F38	Eurasian Wigeon	27–11–2016
EPI_ISL_268637	A/Eur_Wig/NL-De Waal/16014891–004/2016	F39	Eurasian Wigeon	27–11–2016
EPI_ISL_268630	A/Dk/NL-Biddinghuizen/16015083–016–020/2016	F36	Duck	30–11–2016
EPI_ISL_268620	A/Buzzard/NL-Durgerdam/16015100–004/2016	F44	Buzzard	30–11–2016
EPI_ISL_268631	A/Dk/NL-Biddinghuizen/16015145–021–025/2016	F42	Duck	1–12–2016
EPI_ISL_268640	A/Eur_Wig/NL-Ferwert/16015273–002/2016	F46	Eurasian Wigeon	1–12–2016
EPI_ISL_268682	A/Teal/NL-Ferwert/16015273–013/2016	F47	Teal	1–12–2016
EPI_ISL_268667	A/Sea_eagle/NL-Assen/16015398–002/2016	F50	Sea Eagle	5–12–2016
EPI_ISL_268628	A/Crow/NL-Oosterwoud/16015372–004/2016	F51	Crow	5–12–2016
EPI_ISL_268643	A/Eur_Wig/NL-Groningen/16015376–003/2016	F52	Eurasian Wigeon	5–12–2016
EPI_ISL_268665	A/Mal/NL-Mastenbroek/16015378–002/2016	F53	Mallard	5–12–2016
EPI_ISL_268664	A/Mal/NL-IJsselmuiden/16015448–002/2016	F54	Mallard	6–12–2016
EPI_ISL_268638	A/Eur_Wig/NL-Drieborg/16015513–001/2016	F55	Eurasian Wigeon	6–12–2016
EPI_ISL_268666	A/P_falcon/NL-Vrouwenpolder /16015510–001/2016	F56	Peregrine falcon	7–12–2016
EPI_ISL_268642	A/Eur_Wig/NL-Greonterp/16015653–001/2016	F57	Eurasian Wigeon	8–12–2016
EPI_ISL_268647	A/Eur_Wig/NL-Terschelling/16015692–010/2016	F58	Eurasian Wigeon	9–12–2016
EPI_ISL_268644	A/Eur_Wig/NL-Leeuwarden/16015699–002/2016	F59	Eurasian Wigeon	10–12–2016
EPI_ISL_268652	A/Eur_Wig/NL-Zoeterwoude/16015702–010/2016	F60	Eurasian Wigeon	10–12–2016
EPI_ISL_268645	A/Eur_Wig/NL-Leidschendam/16015697–007/2016	F61	Eurasian Wigeon	10–12–2016
EPI_ISL_268639	A/Eur_Wig/NL-Enumatil-Groningen/16015704–001/2016	F62	Eurasian Wigeon	11–12–2016
EPI_ISL_268650	A/Eur_Wig/NL-West Graftdijk/16015746–003/2016	F63	Eurasian Wigeon	12–12–2016
EPI_ISL_268622	A/Ch/NL-Abbega/X16015736/2016	F84	Chicken	12–12–2016
EPI_ISL_268653	A/Eur_Wig/NL-Zwolle/16015820–002/2016	F66	Eurasian Wigeon	13–12–2016
EPI_ISL_268635	A/Eur_Wig/NL-Akkrum/16015817–003/2016	F68	Eurasian Wigeon	13–12–2016
EPI_ISL_268641	A/Eur_Wig/NL-Gouda/16015824–001/2016	F69	Eurasian Wigeon	13–12–2016
EPI_ISL_268683	A/Eur_Wig/NL-Reeuwijk/16015903–003/2016_	F70	Eurasian Wigeon	13–12–2016
EPI_ISL_268648	A/Eur_Wig/NL-Vianen/16015917–006/2016	F71	Eurasian Wigeon	13–12–2016
EPI_ISL_268657	A/Grey_Go/NL-Groot-Ammers/16015901–012/2016	F72	Grey Goose	14–12–2016
EPI_ISL_268649	A/Eur_Wig/NL-Wâlterswâld/16015923–003/2016	F73	Eurasian Wigeon	14–12–2016
EPI_ISL_268632	A/Dk/NL-Kamperveen/16016104–001–005/2016	F48	Duck	15–12–2016
EPI_ISL_268625	A/Ch/NL-Hiaure/16016112–001–005/2016	F76	Chicken	17–12–2016
EPI_ISL_268626	A/Ch/NL-Rhenen/16016141–006/2016	F78	Chicken	17–12–2016
EPI_ISL_268651	A/Eur_Wig/NL-Wormer/16016143–002/2016	F79	Eurasian Wigeon	18–12–2016
EPI_ISL_268623	A/Ch/NL-Boven Leeuwen/16016151–006–010/2016	F80	Chicken	19–12–2016
EPI_ISL_268634	A/Dk/NL-Stolwijk/16016291–016–020/2016	F82	Duck	21–12–2016
EPI_ISL_268627	A/Ch/NL-Zoeterwoude/16016484–021–025/2016	F602	Chicken	24–12–2016

## Sheet: TechApp1 Table 2
Article DOI: https://doi.org/10.3201/eid2312.171062
Technical Appendix 1 Table 2. Virus isolates used for phylogenetic analysis
ID	Isolate name	Submitting Lab	Authors
EPI_ISL_373	A/duck/Hokkaido/1058/01	-
EPI_ISL_390	A/duck/Mongolia/149/03	-
EPI_ISL_391	A/duck/Hokkaido/24/04	-
EPI_ISL_393	A/duck/Hokkaido/66/01	-
EPI_ISL_592	A/mallard/Astrakhan/263/1982	-	Kida,H.; Sakoda,Y.; Tanaka,Y.
EPI_ISL_10097	A/duck/Taiwan/WB459/04	-
EPI_ISL_29257	A/mallard/Denmark/77–64590–5/2005	National Veterinary Institute
EPI_ISL_30670	A/duck/Tsukuba/11/2005	-
EPI_ISL_30671	A/duck/Shiga/69/2006	-
EPI_ISL_30672	A/duck/Tsukuba/255/2005	-
EPI_ISL_30812	A/mallard/Netherlands/11/2007	-
EPI_ISL_33832	A/mallard/Switzerland/WV4060167/2006	-
EPI_ISL_63354	A/Anas plathyrhynchos/Spain/1252/2007	-	Nunez,J.I.
EPI_ISL_63535	A/mallard/Czech Republic/14924–1/2007	-	Nagy,A.; Vostinakova,V.; Pirchanova,Z.; Cernikova,L.; Hornickova,J.
EPI_ISL_73370	A/mallard/Netherlands/2/1999	-	Fouchier,R.
EPI_ISL_73392	A/mallard/Sweden/86/2003	-	Fouchier,R.
EPI_ISL_75360	A/duck/Hokkaido/111/2009	-	Jizou,M.; Kida,H.; Sakoda,Y.; Okamatsu,M.
EPI_ISL_76424	A/duck/Hunan/748/2005	-	Huang,K.; Bahl,J.; Fan,X.; Vijaykrishna,D.; Cheung,C.; Webby,R.J.; Webster,R.G.; Chen,H.; Smith,G.J.D.; Peiris,M.J.S.; Guan,Y.
EPI_ISL_76425	A/duck/Guangxi/585/2005	-	Huang,K.; Bahl,J.; Fan,X.; Vijaykrishna,D.; Cheung,C.; Webby,R.J.; Webster,R.G.; Chen,H.; Smith,G.J.D.; Peiris,M.J.S.; Guan,Y.
EPI_ISL_76426	A/mallard/Jiangxi/8346/2004	-	Huang,K.; Bahl,J.; Fan,X.; Vijaykrishna,D.; Cheung,C.; Webby,R.J.; Webster,R.G.; Chen,H.; Smith,G.J.D.; Peiris,M.J.S.; Guan,Y.
EPI_ISL_76427	A/mallard/Jiangxi/8341/2004	-	Huang,K.; Bahl,J.; Fan,X.; Vijaykrishna,D.; Cheung,C.; Webby,R.J.; Webster,R.G.; Chen,H.; Smith,G.J.D.; Peiris,M.J.S.; Guan,Y.
EPI_ISL_76428	A/duck/Guangxi/1455/2004	-	Huang,K.; Bahl,J.; Fan,X.; Vijaykrishna,D.; Cheung,C.; Webby,R.J.; Webster,R.G.; Chen,H.; Smith,G.J.D.; Peiris,M.J.S.; Guan,Y.
EPI_ISL_76429	A/duck/Hunan/5613/2003	-	Huang,K.; Bahl,J.; Fan,X.; Vijaykrishna,D.; Cheung,C.; Webby,R.J.; Webster,R.G.; Chen,H.; Smith,G.J.D.; Peiris,M.J.S.; Guan,Y.
EPI_ISL_82479	A/common murre/Oregon/19497–004/2005	-	The NIAID Influenza Genome Sequencing Consortium
EPI_ISL_84335	A/duck/Yangzhou/013/2008	-	Gu,M.; Zhao,G.; Song,Q.; Li,Y.; Liu,W.; Liu,X.
EPI_ISL_84561	A/Bewicks swan/Netherlands/1/2007	-	The NIAID Influenza Genome Sequencing Consortium
EPI_ISL_84563	A/black-headed gull/Netherlands/1/2006	-	The NIAID Influenza Genome Sequencing Consortium
EPI_ISL_85151	A/avian/Japan/8KI0135/2008	-	The NIAID Influenza Genome Sequencing Consortium
EPI_ISL_85155	A/avian/Japan/8KI0040/2008	-	The NIAID Influenza Genome Sequencing Consortium
EPI_ISL_89350	A/aquatic bird/Korea/CN5/2009	-	Kim,J.-K.; Nam,J.-H.; Kim,E.-H.; Poo,H.
EPI_ISL_89573	A/duck/Vietnam/G18/2009	-	Takakuwa,H.; Otsuki,K.
EPI_ISL_89934	A/chicken/Hubei/119/1983	-	He,X.; Tang,S.; Li,Y.; Kou,Z.; Wu,Y.; Chen,S.; Li,T.
EPI_ISL_94329	A/duck/Eastern China/008/2008	-	Gu,M.; Liu,W.; Zhao,G.; Xu,Q.; Zhang,W.; Zhang,X.; Cao,Y.; Li,Y.; Peng,D.; Liu,X.
EPI_ISL_94330	A/duck/Eastern China/031/2009	-	Gu,M.; Liu,W.; Zhao,G.; Xu,Q.; Zhang,W.; Zhang,X.; Cao,Y.; Li,Y.; Peng,D.; Liu,X.
EPI_ISL_95321	A/duck/Vietnam/OIE-707/2011	-	Kida,H.; Sakoda,Y.; Okamatsu,M.; Nam,H.V.; Long,N.V.; Huy,C.D.; Hatamachi,J.
EPI_ISL_97286	A/aquatic bird/Korea/W69/2005	-	Song,M.-S.; Baek,Y.H.; Choi,Y.K.
EPI_ISL_99337	A/shorebird/Delaware Bay/246/2003	-	The NIAID Influenza Genome Sequencing Consortium
EPI_ISL_99534	A/Arenaria interpres/Belgium/02936pcs1/	Veterinary and Agrochemical Research Institute	Van Borm,S.; Rosseel,T.; Lambrecht,B.; Vangeluwe,D.; Vandenbussche,F.; van den Berg,T.
	2010
EPI_ISL_106924	A/duck/Mongolia/OIE-7457/2011	-	Kida,H.; Sakoda,Y.; Okamatsu,M.; Hatamachi,J.
EPI_ISL_112128	A/duck/Guizhou/888/2006	-	Huang,K.; Zhu,H.; Fan,X.; Wang,J.; Cheung,C.L.; Duan,L.; Hong,W.; Liu,Y.; Li,L.; Smith,D.K.; Chen,H.; Webster,R.G.; Webby,R.J.; Peiris,M.; Guan,Y.; Cheung,C.-L.
EPI_ISL_122071	A/mallard/Sweden/30/2002	-	Wentworth,D.E.; Dugan,V.; Halpin,R.; Lin,X.; Wester,E.; Ghedin,E.; Fedorova,N.; Tsitrin,T.; Stockwell,T.; Amedeo,P.; Bishop,B.; Edworthy,P.; Gupta,N.; Katzel,D.; Li,K.; Schobel,S.; Shrivastava,S.; Thovarai,V.; Wang,S.; Webster,R.; Webby,R.; Krauss,S.; Bao,Y.; Sanders,R.; Dernovoy,D.; Kiryutin,B.; Lipman,D.J.; Tatusova,T.
EPI_ISL_129071	A/swine/Hubei/10/2008	-	Wang,N.; Yang,Y.; Guo,X.B.; Jin,M.L.
EPI_ISL_129674	A/sentinel mallard/Germany/sum156/2007	Friedrich-Loeffler-Institut
EPI_ISL_130353	A/duck/HuBei/03/2010	-	Zou,W.; Guo,X.; Li,S.; Yang,Y.; Jin,M.
EPI_ISL_130355	A/aquatic bird/Korea/CN5/2009	-	Park,S.J.; Park,B.K.; Song,D.S.; Poo,H.; Park,S.-J.; Song,D.-S.
EPI_ISL_132864	A/mallard/Astrakhan/263/1982	-	Wentworth,D.E.; Dugan,V.; Halpin,R.; Lin,X.; Wester,E.; Bera,J.; Ghedin,E.; Fedorova,N.; Tsitrin,T.; Stockwell,T.; Amedeo,P.; Bishop,B.; Edworthy,P.; Gupta,N.; Katzel,D.; Li,K.; Schobel,S.; Shrivastava,S.; Thovarai,V.; Wang,S.; Webster,R.; Krauss,S.; Bao,Y.; Sanders,R.; Dernovoy,D.; Kiryutin,B.; Lipman,D.J.; Tatusova,T.
EPI_ISL_133000	A/wild duck/Korea/SH12–7/2008	-	Lee,K.J.; Choi,J.G.; Kang,H.M.; Kim,K.I.; Park,C.K.; Lee,Y.J.; Lee,K.-J.; Choi,J.-G.; Kang,H.-M.; Kim,K.-I.; Park,C.-K.; Lee,Y.-J.
EPI_ISL_139383	A/goose/Shandong/k1204/2009	-	Zhao,K.; Gu,M.; Zhong,L.; Duan,Z.; Zhang,Y.; Zhu,Y.; Zhao,G.; Zhao,M.; Chen,Z.; Hu,S.; Liu,W.; Liu,X.; Peng,D.
EPI_ISL_139384	A/goose/Guangdong/k0103/2010	-	Zhao,K.; Gu,M.; Zhong,L.; Duan,Z.; Zhang,Y.; Zhu,Y.; Zhao,G.; Zhao,M.; Chen,Z.; Hu,S.; Liu,W.; Liu,X.; Peng,D.
EPI_ISL_139386	A/quail/Jiangsu/k0104/2010	-	Zhao,K.; Gu,M.; Zhong,L.; Duan,Z.; Zhang,Y.; Zhu,Y.; Zhao,G.; Zhao,M.; Chen,Z.; Hu,S.; Liu,W.; Liu,X.; Peng,D.
EPI_ISL_142094	A/ruddy turnstone/Delaware/AI03–193/2003	-	Wentworth,D.E.; Dugan,V.; Halpin,R.; Lin,X.; Bera,J.; Wester,E.; Ghedin,E.; Fedorova,N.; Tsitrin,T.; Stockwell,T.; Amedeo,P.; Bishop,B.; Edworthy,P.; Gupta,N.; Katzel,D.; Li,K.; Schobel,S.; Shrivastava,S.; Thovarai,V.; Wang,S.; Lebarbenchon,C.; Sreevatsan,S.; Poulson,B.; Yang,M.; Stallknecht,D.; Bao,Y.; Sanders,R.; Dernovoy,D.; Kiryutin,B.; Lipman,D.J.; Tatusova,T.
EPI_ISL_142103	A/ruddy turnstone/Delaware/AI03–165/2003	-	Wentworth,D.E.; Dugan,V.; Halpin,R.; Lin,X.; Bera,J.; Wester,E.; Ghedin,E.; Fedorova,N.; Tsitrin,T.; Stockwell,T.; Amedeo,P.; Bishop,B.; Edworthy,P.; Gupta,N.; Katzel,D.; Li,K.; Schobel,S.; Shrivastava,S.; Thovarai,V.; Wang,S.; Lebarbenchon,C.; Sreevatsan,S.; Poulson,B.; Yang,M.; Stallknecht,D.; Bao,Y.; Sanders,R.; Dernovoy,D.; Kiryutin,B.; Lipman,D.J.; Tatusova,T.
EPI_ISL_142106	A/ruddy turnstone/Delaware/AI03–162/2003	-	Wentworth,D.E.; Dugan,V.; Halpin,R.; Lin,X.; Bera,J.; Wester,E.; Ghedin,E.; Fedorova,N.; Tsitrin,T.; Stockwell,T.; Amedeo,P.; Bishop,B.; Edworthy,P.; Gupta,N.; Katzel,D.; Li,K.; Schobel,S.; Shrivastava,S.; Thovarai,V.; Wang,S.; Lebarbenchon,C.; Sreevatsan,S.; Poulson,B.; Yang,M.; Stallknecht,D.; Bao,Y.; Sanders,R.; Dernovoy,D.; Kiryutin,B.; Lipman,D.J.; Tatusova,T.
EPI_ISL_143816	A/duck/Guangxi/GXd-1/2009	-	Xie,Z.; Zhou,C.; Peng,Y.; Liu,J.; Pang,Y.; Deng,X.; Xie,L.; Fan,Q.
EPI_ISL_143935	A/duck/Hunan/S11893/2012	-	Deng,G.; Tan,D.; Shi,J.; Cui,P.; Jiang,Y.; Liu,L.; Tian,G.; Kawaoka,Y.; Li,C.; Chen,H.
EPI_ISL_144306	A/mallard/Sweden/100103/2009	-	Wille,M.; Tolf,C.; Avril,A.; Latorre-Margalef,N.; Wallerstrom,S.; Olsen,B.; Waldenstrom,J.; Bengtsson,D.; Waldenstom,J.
EPI_ISL_144308	A/mallard/Sweden/100117/2009	-	Wille,M.; Tolf,C.; Avril,A.; Latorre-Margalef,N.; Wallerstrom,S.; Olsen,B.; Waldenstrom,J.; Bengtsson,D.; Waldenstom,J.
EPI_ISL_144309	A/mallard/Sweden/100127/2009	-	Wille,M.; Tolf,C.; Avril,A.; Latorre-Margalef,N.; Wallerstrom,S.; Olsen,B.; Waldenstrom,J.; Bengtsson,D.; Waldenstom,J.
EPI_ISL_148218	A/greylag goose/Iceland/1459/2011	-	Wentworth,D.E.; Halpin,R.A.; Lin,X.; Bera,J.; Akopov,A.; Ransier,A.; Mohan,M.; Fedorova,N.; Tsitrin,T.; Stockwell,T.; Amedeo,P.; Appalla,L.; Bishop,B.; Edworthy,P.; Gupta,N.; Hoover,J.; Katzel,D.; Li,K.; Schobel,S.; Shrivastava,S.; Thovarai,V.; Wang,S.; Bao,Y.; Sanders,R.; Zhdanov,S.; Kiryutin,B.; Lipman,D.J.; Tatusova,T.; Hall,J.S.
EPI_ISL_148223	A/black-headed gull/Iceland/1298/2011	-	Wentworth,D.E.; Halpin,R.A.; Lin,X.; Bera,J.; Akopov,A.; Ransier,A.; Mohan,M.; Fedorova,N.; Tsitrin,T.; Stockwell,T.; Amedeo,P.; Appalla,L.; Bishop,B.; Edworthy,P.; Gupta,N.; Hoover,J.; Katzel,D.; Li,K.; Schobel,S.; Shrivastava,S.; Thovarai,V.; Wang,S.; Bao,Y.; Sanders,R.; Zhdanov,S.; Kiryutin,B.; Lipman,D.J.; Tatusova,T.; Hall,J.S.
EPI_ISL_148225	A/greylag goose/Iceland/0948/2011	-	Wentworth,D.E.; Halpin,R.A.; Lin,X.; Bera,J.; Akopov,A.; Ransier,A.; Mohan,M.; Fedorova,N.; Tsitrin,T.; Stockwell,T.; Amedeo,P.; Appalla,L.; Bishop,B.; Edworthy,P.; Gupta,N.; Hoover,J.; Katzel,D.; Li,K.; Schobel,S.; Shrivastava,S.; Thovarai,V.; Wang,S.; Bao,Y.; Sanders,R.; Zhdanov,S.; Kiryutin,B.; Lipman,D.J.; Tatusova,T.; Hall,J.S.
EPI_ISL_148226	A/greylag goose/Iceland/0953/2011	-	Wentworth,D.E.; Halpin,R.A.; Lin,X.; Bera,J.; Akopov,A.; Ransier,A.; Mohan,M.; Fedorova,N.; Tsitrin,T.; Stockwell,T.; Amedeo,P.; Appalla,L.; Bishop,B.; Edworthy,P.; Gupta,N.; Hoover,J.; Katzel,D.; Li,K.; Schobel,S.; Shrivastava,S.; Thovarai,V.; Wang,S.; Bao,Y.; Sanders,R.; Zhdanov,S.; Kiryutin,B.; Lipman,D.J.; Tatusova,T.; Hall,J.S.
EPI_ISL_151927	A/wild waterfowl/Dongting/C2383/2012	-	Zhu,Y.; Shu,Y.
EPI_ISL_152085	A/duck/Guangdong/wy11/2008	-	Liu,C.G.; Liu,M.; Liu,F.; Lv,R.; Liu,D.F.; Qu,L.D.; Zhang,Y.
EPI_ISL_152086	A/duck/Guangdong/wy19/2008	-	Liu,C.G.; Liu,M.; Liu,F.; Lv,R.; Liu,D.F.; Qu,L.D.; Zhang,Y.
EPI_ISL_152087	A/duck/Guangdong/wy24/2008	-	Liu,C.G.; Liu,M.; Liu,F.; Lv,R.; Liu,D.F.; Qu,L.D.; Zhang,Y.
EPI_ISL_157611	A/baikal teal/Korea/Donglim3/2014	-	Lee,Y.-J.; Kang,H.-M.; Lee,E.-K.; Song,B.-M.; Jeong,J.; Kwon,Y.-K.; Kim,H.-R.; Lee,K.-J.; Hong,M.-S.; Jang,I.; Choi,K.-S.; Kim,J.-Y.; Lee,H.-J.; Kang,M.-S.; Jeong,O.-M.; Baek,J.-H.; Joo,Y.-S.; Park,Y.Ho.; Lee,H.-S.; Park,Y.H.
EPI_ISL_158234	A/mallard/Sweden/50709/2006	-	Wentworth,D.E.; Halpin,R.A.; Lin,X.; Bera,J.; Ransier,A.; Fedorova,N.; Tsitrin,T.; McLellan,M.; Stockwell,T.; Amedeo,P.; Appalla,L.; Bishop,B.; Edworthy,P.; Gupta,N.; Hoover,J.; Katzel,D.; Li,K.; Schobel,S.; Shrivastava,S.; Thovarai,V.; Wang,S.; Fouchier,R.; Osterhaus,A.; Olsen,B.; Wille,M.; Latorre-Margalef,N.; Tolf,C.; Bao,Y.; Sanders,R.; Zhdanov,S.; Kiryutin,B.; Lipman,D.J.; Tatusova,T.; Walde…
EPI_ISL_163619	A/duck/Guangxi/125D17/2012	-	Wu,A.Q.; Xie,Z.X.; Xie,L.J.; Xie,Q.Z.; Luo,S.S.; Liu,J.B.; Deng,X.W.; Fan,Q.; Pang,Y.S.
EPI_ISL_163879	A/mallard/Finland/10952/2008	-	Lindh,E.A.; Ek-Kommonen,C.; Vaananen,V.-M.; Alasaari,J.; Vaheri,A.; Vapalahti,O.; Huovilainen,A.
EPI_ISL_167904	A/duck/England/36254/14	Animal and Plant Health	Hanna, Amanda; Ellis, Richard; Ceeraz, Vanessa; Seekings, James; Londt, Brandon; Brookes, Sharon; Banks, Jill; Essen, Stephen; Brown, Ian
		Agency (APHA)
EPI_ISL_168024	A/duck/Chiba/26–372–48/2014	National Institute of
		Animal Health
EPI_ISL_168075	A/chicken/Netherlands/14015531/2014	Central Veterinary Institute	Heutink, Rene; Harders, Frank; Verschuren-Pritz, Sylvia; Bossers, Alex; Koch, Guus; Bouwstra, Ruth
EPI_ISL_171695	A/Baikal teal/Korea/H52/2014	-	Jeong,J.; Kang,H.M.; Lee,E.K.; Song,B.M.; Kwon,Y.K.; Kim,H.R.; Choi,K.S.; Kim,J.Y.; Lee,H.J.; Moon,O.K.; Jeong,W.; Choi,J.; Baek,J.H.; Joo,Y.S.; Park,Y.H.; Lee,H.S.; Lee,Y.J.; Lee,Y.-J.; Kang,H.-M.; Lee,E.-K.; Song,B.-M.; Lee,K.-J.; Hong,M.-S.
EPI_ISL_171704	A/Baikal teal/Korea/H96/2014	-	Jeong,J.; Kang,H.M.; Lee,E.K.; Song,B.M.; Kwon,Y.K.; Kim,H.R.; Choi,K.S.; Kim,J.Y.; Lee,H.J.; Moon,O.K.; Jeong,W.; Choi,J.; Baek,J.H.; Joo,Y.S.; Park,Y.H.; Lee,H.S.; Lee,Y.J.; Lee,Y.-J.; Kang,H.-M.; Lee,E.-K.; Song,B.-M.; Lee,K.-J.; Hong,M.-S.
EPI_ISL_171721	A/chicken/England/2830/2015	Animal and Plant Health	Hanna, A; Ellis, R; Ceeraz, V; Seekings, J; Sutton, D; Thomas, S; Brookes, S; Banks, J; Brown, I
		Agency (APHA)
EPI_ISL_174351	A/duck/Netherlands/14015898/2014	Central Veterinary Institute	Heutink, Rene; Harders, Frank; Verschuren-Pritz, Sylvia; Bossers, Alex; Koch, Guus; Bouwstra, Ruth
EPI_ISL_174352	A/chicken/Netherlands/14016437/2014	Central Veterinary Institute	Heutink, Rene; Harders, Frank; Verschuren-Pritz, Sylvia; Bossers, Alex; Koch, Guus; Bouwstra, Ruth
EPI_ISL_174892	A/mule duck/Bulgaria/674/2010	-	Marinove-Petkova,A.; Georgiev,G.; Petkov,T.; Darnell,D.; Franks,J.; Walker,D.; Seiler,P.; Danner,A.; Graham,A.; McKenzie,P.; Krauss,S.; Webby,R.J.; Webster,R.G.
EPI_ISL_177647	A/turkey/California/K1500169–1.2/2015	-	Killian,M.L.
EPI_ISL_181117	A/muscovy duck/Vietnam/LBM201/2012	-	Soda,K.; Hotta,K.; Trang,H.U.; Le,Q.M.; Yamashiro,T.; Ito,T.; Trang,U.H.
EPI_ISL_181414	A/migratory duck/Jiangxi/6847/2003	-	Ma,C.; Lam,T.T.Y.; Chai,Y.; Wang,J.; Fan,X.; Hong,W.; Zhang,Y.; Li,L.; Liu,Y.; Smith,D.K.; Webby,R.J.; Peiris,J.S.M.; Zhu,H.; Guan,Y.
EPI_ISL_181415	A/migratory duck/Jiangxi/7231/2003	-	Ma,C.; Lam,T.T.Y.; Chai,Y.; Wang,J.; Fan,X.; Hong,W.; Zhang,Y.; Li,L.; Liu,Y.; Smith,D.K.; Webby,R.J.; Peiris,J.S.M.; Zhu,H.; Guan,Y.
EPI_ISL_181611	A/migratory duck/Jiangxi/31577/2013	-	Ma,C.; Lam,T.T.Y.; Chai,Y.; Wang,J.; Fan,X.; Hong,W.; Zhang,Y.; Li,L.; Liu,Y.; Smith,D.K.; Webby,R.J.; Peiris,J.S.M.; Zhu,H.; Guan,Y.
EPI_ISL_181673	A/duck/Jiangxi/33665/2013	-	Ma,C.; Lam,T.T.Y.; Chai,Y.; Wang,J.; Fan,X.; Hong,W.; Zhang,Y.; Li,L.; Liu,Y.; Smith,D.K.; Webby,R.J.; Peiris,J.S.M.; Zhu,H.; Guan,Y.
EPI_ISL_189369	A/mallard/Sweden/69773/2007	-	Wentworth,D.E.; Halpin,R.A.; Lin,X.; Bera,J.; Ransier,A.; Fedorova,N.; Tsitrin,T.; McLellan,M.; Stockwell,T.; Amedeo,P.; Appalla,L.; Bishop,B.; Edworthy,P.; Gupta,N.; Hoover,J.; Katzel,D.; Li,K.; Schobel,S.; Shrivastava,S.; Thovarai,V.; Wang,S.; Fouchier,R.; Osterhaus,A.; Olsen,B.; Wille,M.; Latorre-Margalef,N.; Tolf,C.; Bao,Y.; Sanders,R.; Zhdanov,S.; Kiryutin,B.; Lipman,D.J.; Tatusova,T.; Walde…
EPI_ISL_189371	A/mallard/Sweden/69792/2007	-	Wentworth,D.E.; Halpin,R.A.; Lin,X.; Bera,J.; Ransier,A.; Fedorova,N.; Tsitrin,T.; McLellan,M.; Stockwell,T.; Amedeo,P.; Appalla,L.; Bishop,B.; Edworthy,P.; Gupta,N.; Hoover,J.; Katzel,D.; Li,K.; Schobel,S.; Shrivastava,S.; Thovarai,V.; Wang,S.; Fouchier,R.; Osterhaus,A.; Olsen,B.; Wille,M.; Latorre-Margalef,N.; Tolf,C.; Bao,Y.; Sanders,R.; Zhdanov,S.; Kiryutin,B.; Lipman,D.J.; Tatusova,T.; Walde…
EPI_ISL_189393	A/mallard/Sweden/3328/2003	-	Wentworth,D.E.; Halpin,R.A.; Lin,X.; Bera,J.; Ransier,A.; Fedorova,N.; Tsitrin,T.; McLellan,M.; Stockwell,T.; Amedeo,P.; Appalla,L.; Bishop,B.; Edworthy,P.; Gupta,N.; Hoover,J.; Katzel,D.; Li,K.; Schobel,S.; Shrivastava,S.; Thovarai,V.; Wang,S.; Fouchier,R.; Osterhaus,A.; Olsen,B.; Wille,M.; Latorre-Margalef,N.; Tolf,C.; Bao,Y.; Sanders,R.; Zhdanov,S.; Kiryutin,B.; Lipman,D.J.; Tatusova,T.; Walde…
EPI_ISL_189394	A/mallard/Sweden/343/2002	-	Wentworth,D.E.; Halpin,R.A.; Lin,X.; Bera,J.; Ransier,A.; Fedorova,N.; Tsitrin,T.; McLellan,M.; Stockwell,T.; Amedeo,P.; Appalla,L.; Bishop,B.; Edworthy,P.; Gupta,N.; Hoover,J.; Katzel,D.; Li,K.; Schobel,S.; Shrivastava,S.; Thovarai,V.; Wang,S.; Fouchier,R.; Osterhaus,A.; Olsen,B.; Wille,M.; Latorre-Margalef,N.; Tolf,C.; Bao,Y.; Sanders,R.; Zhdanov,S.; Kiryutin,B.; Lipman,D.J.; Tatusova,T.; Walde…
EPI_ISL_189395	A/mallard/Sweden/2213/2003	-	Wentworth,D.E.; Halpin,R.A.; Lin,X.; Bera,J.; Ransier,A.; Fedorova,N.; Tsitrin,T.; McLellan,M.; Stockwell,T.; Amedeo,P.; Appalla,L.; Bishop,B.; Edworthy,P.; Gupta,N.; Hoover,J.; Katzel,D.; Li,K.; Schobel,S.; Shrivastava,S.; Thovarai,V.; Wang,S.; Fouchier,R.; Osterhaus,A.; Olsen,B.; Wille,M.; Latorre-Margalef,N.; Tolf,C.; Bao,Y.; Sanders,R.; Zhdanov,S.; Kiryutin,B.; Lipman,D.J.; Tatusova,T.; Walde…
EPI_ISL_189398	A/mallard/Sweden/50968/2006	-	Wentworth,D.E.; Halpin,R.A.; Lin,X.; Bera,J.; Ransier,A.; Fedorova,N.; Tsitrin,T.; McLellan,M.; Stockwell,T.; Amedeo,P.; Appalla,L.; Bishop,B.; Edworthy,P.; Gupta,N.; Hoover,J.; Katzel,D.; Li,K.; Schobel,S.; Shrivastava,S.; Thovarai,V.; Wang,S.; Fouchier,R.; Osterhaus,A.; Olsen,B.; Wille,M.; Latorre-Margalef,N.; Tolf,C.; Bao,Y.; Sanders,R.; Zhdanov,S.; Kiryutin,B.; Lipman,D.J.; Tatusova,T.; Walde…
EPI_ISL_189399	A/mallard/Sweden/60069/2007	-	Wentworth,D.E.; Halpin,R.A.; Lin,X.; Bera,J.; Ransier,A.; Fedorova,N.; Tsitrin,T.; McLellan,M.; Stockwell,T.; Amedeo,P.; Appalla,L.; Bishop,B.; Edworthy,P.; Gupta,N.; Hoover,J.; Katzel,D.; Li,K.; Schobel,S.; Shrivastava,S.; Thovarai,V.; Wang,S.; Fouchier,R.; Osterhaus,A.; Olsen,B.; Wille,M.; Latorre-Margalef,N.; Tolf,C.; Bao,Y.; Sanders,R.; Zhdanov,S.; Kiryutin,B.; Lipman,D.J.; Tatusova,T.; Walde…
EPI_ISL_189400	A/mallard/Sweden/68529/2007	-	Wentworth,D.E.; Halpin,R.A.; Lin,X.; Bera,J.; Ransier,A.; Fedorova,N.; Tsitrin,T.; McLellan,M.; Stockwell,T.; Amedeo,P.; Appalla,L.; Bishop,B.; Edworthy,P.; Gupta,N.; Hoover,J.; Katzel,D.; Li,K.; Schobel,S.; Shrivastava,S.; Thovarai,V.; Wang,S.; Fouchier,R.; Osterhaus,A.; Olsen,B.; Wille,M.; Latorre-Margalef,N.; Tolf,C.; Bao,Y.; Sanders,R.; Zhdanov,S.; Kiryutin,B.; Lipman,D.J.; Tatusova,T.; Walde…
EPI_ISL_189401	A/mallard/Sweden/69794/2007	-	Wentworth,D.E.; Halpin,R.A.; Lin,X.; Bera,J.; Ransier,A.; Fedorova,N.; Tsitrin,T.; McLellan,M.; Stockwell,T.; Amedeo,P.; Appalla,L.; Bishop,B.; Edworthy,P.; Gupta,N.; Hoover,J.; Katzel,D.; Li,K.; Schobel,S.; Shrivastava,S.; Thovarai,V.; Wang,S.; Fouchier,R.; Osterhaus,A.; Olsen,B.; Wille,M.; Latorre-Margalef,N.; Tolf,C.; Bao,Y.; Sanders,R.; Zhdanov,S.; Kiryutin,B.; Lipman,D.J.; Tatusova,T.; Walde…
EPI_ISL_189700	A/mallard/Republic of Georgia/13/2011	-	Wentworth,D.E.; Halpin,R.A.; Lin,X.; Simenauer,A.; Akopov,A.; Mohan,M.; Fedorova,N.; Tsitrin,T.; Puri,V.; Stockwell,T.; Amedeo,P.; Bishop,B.; Gupta,N.; Hoover,J.; Katzel,D.; Schobel,S.; Shrivastava,S.; Thovarai,V.; Bao,Y.; Sanders,R.; Zhdanov,S.; Kiryutin,B.; Lipman,D.J.; Tatusova,T.; Fouchier,R.A.M.
EPI_ISL_189705	A/black-headed gull/Republic of Georgia/	-	Wentworth,D.E.; Halpin,R.A.; Lin,X.; Simenauer,A.; Akopov,A.; Mohan,M.; Fedorova,N.; Tsitrin,T.; Puri,V.; Stockwell,T.; Amedeo,P.; Bishop,B.; Gupta,N.; Hoover,J.; Katzel,D.; Schobel,S.; Shrivastava,S.; Thovarai,V.; Bao,Y.; Sanders,R.; Zhdanov,S.; Kiryutin,B.; Lipman,D.J.; Tatusova,T.; Fouchier,R.A.M.
	2012-09-01
EPI_ISL_199146	A/chicken/Miyazaki/2–4/2014	National Institute of Animal
		Health
EPI_ISL_203128	A/common redshank/Singapore/F83–1/2015	-	Toh,X.; Tan,E.L.; Harith,N.; Wang,Y.; Huangfu,T.
EPI_ISL_203129	A/common redshank/Singapore/F83–2/2015	-	Toh,X.; Tan,E.L.; Harith,N.; Wang,Y.; Huangfu,T.
EPI_ISL_203616	A/common redshank/Singapore/	Agri-Food & Veterinary	Xinyu, Toh; Ee Leng, Tan; Nurshilla, Harith; Yifan, Wang; Taoqi, Huangfu
	F83–1/2015(H9N5)	Authority of Singapore
EPI_ISL_203617	A/common redshank/Singapore/	Agri-Food & Veterinary	Xinyu, Toh; Ee Leng, Tan; Nurshilla, Harith; Yifan, Wang; Taoqi, Huangfu
	F83–2/2015(H9N5)	Authority of Singapore
EPI_ISL_203752	A/goose/Zhejiang/925037/2014	-	Wu,H.; Peng,X.; Cheng,L.; Lu,X.; Jin,C.; Xie,T.; Yao,H.; Wu,N.
EPI_ISL_205833	A/chicken/Scotland/532/2016	Animal and Plant Health	Seekings, A; Ellis, R; McGinn, N; Mynn, J; Coward, V; Reid, S; Banks, J; Brookes, S; Brown, I
		Agency (APHA)
EPI_ISL_206308	A/duck/Mongolia/326/2015	-	Sakoda,Y.; Okamatsu,M.; Matsuno,K.; Hatamachi,J.
EPI_ISL_206415	A/chicken/California/15–004912/2015	-	Killian,M.L.
EPI_ISL_206441	A/mallard/Oregon/195536/2014	-	Killian,M.L.; Ip,H.S.; Griffin,K.; Messer,J.; McMullen,K.; Dusek,R.; Bodenstein,B.
EPI_ISL_206445	A/peregrine falcon/Washington/196426/	-	Killian,M.L.; Ip,H.S.; Griffin,K.; Messer,J.; McMullen,K.; Long,R.; Mansfield,K.
	2014
EPI_ISL_206696	A/duck/Mongolia/709/2015	-	Sakoda,Y.; Okamatsu,M.; Matsuno,K.; Hatamachi,J.
EPI_ISL_206697	A/duck/Mongolia/742/2015	-	Sakoda,Y.; Okamatsu,M.; Matsuno,K.; Hatamachi,J.
EPI_ISL_208841	A/duck/Eastern China/S1109/2014	-	Sun,H.; Sun,Y.; Pu,J.; Liu,L.; Li,C.; Xu,G.; Qin,M.; Zhang,Y.; Zhao,H.; Wei,K.; Liu,J.
EPI_ISL_209111	A/duck/Mongolia/30/2015	-	Okamatsu,M.; Hatamachi,J.; Kida,H.; Sakoda,Y.
EPI_ISL_209114	A/duck/Mongolia/118/2015	-	Okamatsu,M.; Hatamachi,J.; Kida,H.; Sakoda,Y.
EPI_ISL_209116	A/duck/Mongolia/141/2015	-	Okamatsu,M.; Hatamachi,J.; Kida,H.; Sakoda,Y.
EPI_ISL_209119	A/duck/Mongolia/173/2015	-	Okamatsu,M.; Hatamachi,J.; Kida,H.; Sakoda,Y.
EPI_ISL_209121	A/duck/Mongolia/179/2015	-	Okamatsu,M.; Hatamachi,J.; Kida,H.; Sakoda,Y.
EPI_ISL_209123	A/duck/Mongolia/200/2015	-	Okamatsu,M.; Hatamachi,J.; Kida,H.; Sakoda,Y.
EPI_ISL_209125	A/duck/Mongolia/211/2015	-	Okamatsu,M.; Hatamachi,J.; Kida,H.; Sakoda,Y.
EPI_ISL_209128	A/duck/Mongolia/482/2015	-	Okamatsu,M.; Hatamachi,J.; Kida,H.; Sakoda,Y.
EPI_ISL_209129	A/duck/Mongolia/520/2015	-	Okamatsu,M.; Hatamachi,J.; Kida,H.; Sakoda,Y.
EPI_ISL_209130	A/duck/Mongolia/521/2015	-	Okamatsu,M.; Hatamachi,J.; Kida,H.; Sakoda,Y.
EPI_ISL_209132	A/duck/Mongolia/655/2015	-	Okamatsu,M.; Hatamachi,J.; Kida,H.; Sakoda,Y.
EPI_ISL_209135	A/duck/Mongolia/996/2015	-	Okamatsu,M.; Hatamachi,J.; Kida,H.; Sakoda,Y.
EPI_ISL_209136	A/duck/Hong Kong/934/1980	-	Okamatsu,M.; Hatamachi,J.; Kida,H.; Sakoda,Y.
EPI_ISL_221824	A/wigeon/Italy/6127–23/2007	Centers for Disease Control
		and Prevention
EPI_ISL_222689	A/duck/Bangladesh/18-C/2013	-	Sarker,R.D.; Giasuddin,M.; Chowdhury,E.H.; Islam,M.R.
EPI_ISL_222690	A/duck/Bangladesh/33-O/2013	-	Sarker,R.D.; Giasuddin,M.; Chowdhury,E.H.; Islam,M.R.
EPI_ISL_224580	A/great crested grebe/Uvs-Nuur Lake/	Research Institute of	Kirill, Sharshov; Olga, Kurskaya; Ivan, Sobolev; Alexander, Alekseev;Tatyana, Alikina; Marsel, Kabilov; Alexander, Shestopalov
	341/2016	Experimental and Clinical
		Medicine
EPI_ISL_224704	A/Bar-headed Goose/Qinghai/BTY1-B/2016	Wuhan Institute of Virology
EPI_ISL_224708	A/Bar-headed Goose/Qinghai/BTY2-LU/2016	Wuhan Institute of Virology
EPI_ISL_224709	A/Bar-headed Goose/Qinghai/BTY3-B/2016	Wuhan Institute of Virology
EPI_ISL_224716	A/Bar-headed Goose/Qinghai/BTY7-B/2016	Wuhan Institute of Virology
EPI_ISL_224721	A/Bar-headed Goose/Qinghai/BTY9-B/2016	Wuhan Institute of Virology
EPI_ISL_224743	A/Brown-headed Gull/Qinghai/ZTO1-LU/2016	Wuhan Institute of Virology
EPI_ISL_224744	A/Brown-headed Gull/Qinghai/ZTO3-B/2016	Wuhan Institute of Virology
EPI_ISL_224756	A/Chinstrap penguin/Antarctica/15459/2015	WHO Collaborating Centre for Reference and Research on Influenza	Hurt,Aeron; Su,Yvonne; Aban,Malet; Baas,Chantal; Peck,Heidi; Lau,Hilda; Deng,Yi-Mo; Spirason,Natalie; Ellstrom,Patrik; Hernandez,Jorge; Olsen,Bjorn; Barr,Ian; Vijaykrishna,Dhanasekaran; Gonzalez-Acuna,Daniel
EPI_ISL_229599	A/pigeon/Egypt/S10409A/2014	-	Kayali,G.K.; El-Shesheny,R.E.; Kandeil,A.K.; Webby,R.W.; Ali,M.A.
EPI_ISL_230634	A/chinstrap penguin/Antarctica/B04/2015	-
EPI_ISL_230820	A/great crested grebe/Tyva/34/2016	WHO National Influenza	Fadeev,Artem; Komissarov,Andrey; Egorova,Anna; Sintsova,Ksenia; Musaeva,Tamila; Susloparov,Ivan; Marchenko,Vasiliy; Ryzhikov,Aleksandr
		Centre Russian Federation
EPI_ISL_231684	A/wild duck/Tyva/35/2016	WHO National Influenza	Fadeev,Artem; Komissarov,Andrey; Egorova,Anna; Sintsova,Ksenia; Musaeva,Tamila; Susloparov,Ivan; Marchenko,Vasiliy; Ryzhikov,Aleksandr
		Centre Russian Federation
EPI_ISL_231685	A/black-headed gull/Tyva/41/2016	WHO National Influenza	Fadeev,Artem; Komissarov,Andrey; Egorova,Anna; Sintsova,Ksenia; Musaeva,Tamila; Susloparov,Ivan; Marchenko,Vasiliy; Ryzhikov,Aleksandr
		Centre Russian Federation
EPI_ISL_234057	A/gray heron /Uvs-Nuur Lake/20/2016	Research Institute of	Kirill, Sharshov; Olga, Kurskaya; Ivan, Sobolev; Alexander, Alekseev; Alexander, Shestopalov
		Experimental and Clinical
		Medicine
EPI_ISL_234058	A/common tern /Uvs-Nuur Lake/26/2016	Research Institute of	Kirill, Sharshov; Olga, Kurskaya; Ivan, Sobolev; Alexander, Alekseev; Tatyana, Alikina; Marsel, Kabilov; Alexander, Shestopalov
		Experimental and Clinical
		Medicine
EPI_ISL_234920	A/duck/France/150236/2015	-	Briand,F.-X.; Niqueux,E.; Schmitz,A.; Eterradossi,N.; Blanchard,Y.; Quenault,H.; Hirchaud,E.; Touzain,F.; Massin,P.
EPI_ISL_237554	A/painted stork/India/10CA03/2016	ICAR-National Institute of High Security Animal Diseases	'Nagarajan, Shanmugasundaram; Shukla, Shweta; Kumar, Manoj; Murugkar, H. V.; Tosh, Chakradhar; Singh, Vijendra Pal
EPI_ISL_237733	A/tufted_duck/Germany/AR8444-L01986/	Friedrich-Loeffler-Institut
	2016
EPI_ISL_237921	A/wild duck/Poland/82A/2016	National Veterinary Research Institut Poland, PIWet-PIB	Świętoń, E.; Śmietanka, K.
EPI_ISL_237944	A/tufted_duck/Germany/AR8444-L01987/	Friedrich-Loeffler-Institut
	2016
EPI_ISL_237945	A/tufted_duck/Germany/AR8459-L01988	Friedrich-Loeffler-Institut
	/2016
EPI_ISL_238196	A/mute swan/Croatia/70/2016	Croatian Veterinary Institute
EPI_ISL_238893	A/Chicken/Sweden/SVA161122KU0453/	National Veterinary Institute
	SZ0209316/2016
EPI_ISL_238897	A/Common Goldeneye/Sweden/	National Veterinary Institute
	SVA161117KU0322/SZ0002165/2016
EPI_ISL_239801	A/turkey/England/052131/2016	Animal and Plant Health	Seekings, James; Ellis, Richard; Brookes, Sharon M; Reid, Scott; Essen, Stephen; Brown, Ian H
		Agency (APHA)
EPI_ISL_239997	A/decoy_duck/France/161104e/2016	French Agency for Food, Environmental and
		Occupational Health
EPI_ISL_240012	A/duck/France/161108h/2016	French Agency for Food, Environmental and
		Occupational Health
EPI_ISL_240110	A/chicken/Astrakhan/3131/2016	State Research Center of	Ivan,Susloparov; Vasily,Marchenko; Natalya,Goncharova; Alexander,Durymanov; Tatyana,Ilyicheva; Alexander,Ryzhikov
		Virology and Biotechnology (VECTOR)
EPI_ISL_240675	A/gadwall/Russia_Primorje/394/2016	Research Institute of	Shchelkanov, M.Yu.; Galkina, I.V.; Sharshov, K.A.; Alexeev, A.Y.; Sobolev, I.A.; Alikina, T.Y.; Kabilov, M.R.; Shestopalov, A.M.
		Experimental and Clinical
		Medicine
EPI_ISL_240676	A/teal/Russia_Primorje/390/2016	Research Institute of	Shchelkanov, M.Yu.; Galkina, I.V.; Sharshov, K.A.; Alexeev, A.Y.; Sobolev, I.A.; Alikina, T.Y.; Kabilov, M.R.; Shestopalov, A.M.
		Experimental and Clinical
		Medicine
EPI_ISL_240677	A/domestic duck/Siberia/103/2016	Research Institute of	Sharshov, K.A.; Kurskaya, O.G.; Alexeev, A.Y.; Sobolev, I.A.; Alikina, T.Y.; Kabilov, M.R.; Shestopalov, A.M.
		Experimental and
		Clinical Medicine
EPI_ISL_240678	A/domestic duck/Siberia/50K/2016	Research Institute of	Sharshov, K.A.; Kurskaya, O.G.; Alexeev, A.Y.; Sobolev, I.A.; Alikina, T.Y.; Kabilov, M.R.; Shestopalov, A.M.
		Experimental and Clinical
		Medicine
EPI_ISL_243085	A/wigeon/Italy/16VIR9616–3/2016	Istituto Zooprofilattico Sperimentale Delle Venezie	Silvia,Ormelli; Sabrina,Marciano; Alessia,Schivo; Annalisa,Salviato; Adelaide,Milani; Gianpiero,Zamperini; Bianca,Zecchin; Alice,Fusaro; Calogero,Terregino; Isabella,Monne
EPI_ISL_243384	A/mallard duck/Netherlands/12/2012	-	Poen,M.J.; Verhagen,J.H.; Vuong,O.; Scheuer,R.D.; Pas,SD; Fouchier,R.A.M.
EPI_ISL_243404	A/mallard duck/Netherlands/13/2007	-	Poen,M.J.; Verhagen,J.H.; Vuong,O.; Scheuer,R.D.; Pas,SD; Fouchier,R.A.M.
EPI_ISL_243439	A/mallard duck/Netherlands/13/2013	-	Poen,M.J.; Verhagen,J.H.; Vuong,O.; Scheuer,R.D.; Pas,SD; Fouchier,R.A.M.
EPI_ISL_243461	A/mallard duck/Netherlands/23/2012	-	Poen,M.J.; Verhagen,J.H.; Vuong,O.; Scheuer,R.D.; Pas,SD; Fouchier,R.A.M.
EPI_ISL_243504	A/mallard duck/Netherlands/1/2014	-	Poen,M.J.; Verhagen,J.H.; Vuong,O.; Scheuer,R.D.; Pas,SD; Fouchier,R.A.M.
EPI_ISL_243505	A/greater white-fronted goose/Netherlands/	-	Poen,M.J.; Verhagen,J.H.; Vuong,O.; Scheuer,R.D.; Pas,SD; Fouchier,R.A.M.
	2007-03-01
EPI_ISL_243574	A/mallard duck/Netherlands/2/2011	-	Poen,M.J.; Verhagen,J.H.; Vuong,O.; Scheuer,R.D.; Pas,SD; Fouchier,R.A.M.
EPI_ISL_243607	A/mallard duck/Netherlands/24/2013	-	Poen,M.J.; Verhagen,J.H.; Vuong,O.; Scheuer,R.D.; Pas,SD; Fouchier,R.A.M.
EPI_ISL_243620	A/mallard duck/Netherlands/7/2014	-	Poen,M.J.; Verhagen,J.H.; Vuong,O.; Scheuer,R.D.; Pas,SD; Fouchier,R.A.M.
EPI_ISL_247724	A/wild duck/Tatarstan/3059/2016	State Research Center of	Ivan,Susloparov; Natalya,Goncharova; Natalya,Kolosova; Vasiliy,Marchenko; Alexander,Ryzhikov
		Virology and Biotechnology (VECTOR)
EPI_ISL_250235	A/mallard/Chany/313/2016	WHO National Influenza	Sharshov,K.A.; Sobolev,I.A.; Li,Xinxin; Fadeev,A.V.; Egorova,A.A.; Kotenko,A.V.; Komissarov,A.B.; Vasin,A.V.; Kurskaya,O.G.; Alexeev,A.Y.; Shestopalov,A.M
		Centre Russian Federation
EPI_ISL_250236	A/gadwall/Chany/315/2016	WHO National Influenza	Sharshov,K.A.; Sobolev,I.A.; Li,Xinxin; Fadeev,A.V.; Egorova,A.A.; Kotenko,A.V.; Komissarov,A.B.; Vasin,A.V.; Kurskaya,O.G.; Alexeev,A.Y.; Shestopalov,A.M
		Centre Russian Federation
EPI_ISL_250237	A/mallard/Chany/355/2016	WHO National Influenza
		Centre Russian Federation
EPI_ISL_250237	A/mallard/Chany/355/2016	WHO National Influenza
		Centre Russian Federation
EPI_ISL_250238	A/domestic_duck/Siberia/49_feather/2016	WHO National Influenza	Sharshov,K.A.; Sobolev,I.A.; Li,Xinxin; Fadeev,A.V.; Egorova,A.A.; Kotenko,A.V.; Komissarov,A.B.; Vasin,A.V.; Kurskaya,O.G.; Alexeev,A.Y.; Shestopalov,A.M.
		Centre Russian Federation
EPI_ISL_250920	A/mute swan/Czech Republic/2031–17/	State Veterinary Institute	Nagy,Alexander
	2017 (H5N5)	Prague
EPI_ISL_252817	A/duck/Hubei/ZYSYG3/2015	-	Chen,L.J.; Tian,J.H.; Lin,X.D.; Liao,Y.; Shi,M.; Zhang,Y.Z.
EPI_ISL_255189	A/gadwall/Italy/17VIR133–2/2017	Istituto Zooprofilattico Sperimentale Delle Venezie	Zecchin, B.; Fusaro, A.; Milani, A.; Schivo, A.; Salviato, A.; Zamperin, G.; Marciano, S.; Ormelli, S.; Terregino, C.; Monne, I.
EPI_ISL_255917	A/mute swan/Poland/64/2017	National Veterinary Research Institut Poland, PIWet-PIB	Swieton E., Smietanka K.
EPI_ISL_256301	A/environment/Kamchatka/18/2016	State Research Center of	Ivan,Susloparov; Natalya,Goncharova; Natalya,Kolosova; Vasiliy,Marchenko; Alexander,Ryzhikov
		Virology and Biotechnology (VECTOR)
EPI_ISL_256301	A/environment/Kamchatka/18/2016	State Research Center of	Ivan,Susloparov; Natalya,Goncharova; Natalya,Kolosova; Vasiliy,Marchenko; Alexander,Ryzhikov
		R)
EPI_ISL_257049	A/duck/Bangladesh/24706/2015	-	Marinova-Petkova,A.; Barman,S.; Hasan,M.K.; Akhtar,S.; Turner,J.C.; Franks,J.; Walker,D.; Seiler,P.; Friedman,K.; Kercher,L.; Kayali,G.; Jones-Engel,L.; McKenzie,P.; Krauss,S.; Webby,R.J.; Feeroz,M.M.; Webster,R.G.
EPI_ISL_257066	A/duck/Bangladesh/25891/2015	-	Barman,S.; Marinova-Petkova,A.; Hasan,M.K.; Akhtar,S.; Turner,J.C.; Franks,J.; Walker,D.; Seiler,P.; Friedman,K.; Kercher,L.; Kayali,G.; Jones-Engel,L.; McKenzie,P.; Krauss,S.; Webby,R.J.; Feeroz,M.M.; Webster,R.G.
EPI_ISL_257070	A/duck/Bangladesh/26918/2015	-	Barman,S.; Marinova-Petkova,A.; Hasan,M.K.; Akhtar,S.; Turner,J.C.; Franks,J.; Walker,D.; Seiler,P.; Friedman,K.; Kercher,L.; Kayali,G.; Jones-Engel,L.; McKenzie,P.; Krauss,S.; Webby,R.J.; Feeroz,M.M.; Webster,R.G.
EPI_ISL_257071	A/duck/Bangladesh/24705/2015	-	Barman,S.; Marinova-Petkova,A.; Hasan,M.K.; Akhtar,S.; Turner,J.C.; Franks,J.; Walker,D.; Seiler,P.; Friedman,K.; Kercher,L.; Kayali,G.; Jones-Engel,L.; McKenzie,P.; Krauss,S.; Webby,R.J.; Feeroz,M.M.; Webster,R.G.
EPI_ISL_257079	A/duck/Bangladesh/26948/2015	-	Barman,S.; Marinova-Petkova,A.; Hasan,M.K.; Akhtar,S.; Turner,J.C.; Franks,J.; Walker,D.; Seiler,P.; Friedman,K.; Kercher,L.; Kayali,G.; Jones-Engel,L.; McKenzie,P.; Krauss,S.; Webby,R.J.; Feeroz,M.M.; Webster,R.G.
EPI_ISL_257087	A/black-tailed godwit/Bangladesh/24734/	-	Barman,S.; Marinova-Petkova,A.; Hasan,M.K.; Akhtar,S.; Turner,J.C.; Franks,J.; Walker,D.; Seiler,P.; Friedman,K.; Kercher,L.; Kayali,G.; Jones-Engel,L.; McKenzie,P.; Krauss,S.; Webby,R.J.; Feeroz,M.M.; Webster,R.G.
	2015
EPI_ISL_257089	A/duck/Bangladesh/26974/2015	-	Barman,S.; Marinova-Petkova,A.; Hasan,M.K.; Akhtar,S.; Turner,J.C.; Franks,J.; Walker,D.; Seiler,P.; Friedman,K.; Kercher,L.; Kayali,G.; Jones-Engel,L.; McKenzie,P.; Krauss,S.; Webby,R.J.; Feeroz,M.M.; Webster,R.G.
EPI_ISL_257095	A/duck/Bangladesh/24692/2015	-	Marinova-Petkova,A.; Barman,S.; Hasan,M.K.; Akhtar,S.; Turner,J.C.; Franks,J.; Walker,D.; Seiler,P.; Friedman,K.; Kercher,L.; Kayali,G.; Jones-Engel,L.; McKenzie,P.; Krauss,S.; Webby,R.J.; Feeroz,M.M.; Webster,R.G.
EPI_ISL_257175	A/turkey/Netherlands/06001571/2006	-	Verhagen,J.H.; Lexmond,P.; Vuong,O.; Schutten,M.; Guldemeester,J.; Osterhaus,A.D.; Elbers,A.R.; Slaterus,R.; Hornman,M.; Koch,G.; Fouchier,R.A.; Osterhaus,A.D.M.E.; Elbers,A.R.W.; Fouchier,R.A.M.

## Sheet: TechApp1 Table 3
Article DOI: https://doi.org/10.3201/eid2312.171062
Technical Appendix 1 Table 3. Genetic differences between poultry and most identical wild bird viruses
Poultry virus	Most identical wild bird virus	Identity1 (%)	nt2	aa3	km4
Biddinghuizen 1 (EPI_ISL_268629)	1. Tufted duck (EPI_ISL_268671)	99.93	9	2	102
Dk/NL-Biddinghuizen/16014829–011–015/2016	T Dk/NL-Rotterdam/16014155–001/2016
	2. Tufted duck (EPI_ISL_268670)	99.93	9	2	13
	T Dk/NL-Roggebotsluis/16014462–015/2016
Biddinghuizen 2 (EPI_ISL_268630)	1. Tufted duck (EPI_ISL_268671)	99.94	8	2	101
Dk/NL-Biddinghuizen/16015083–016–020/2016	T Dk/NL-Rotterdam/16014155–001/2016
	2. Tufted duck (EPI_ISL_268670)	99.94	8	2	15
	T Dk/NL-Roggebotsluis/16014462–015/2016
Biddinghuizen 3 (EPI_ISL_268631)	1. Tufted duck (EPI_ISL_268671)	99.93	10	7	103
Dk/NL-Biddinghuizen/16015145–021–025/2016	T Dk/NL-Rotterdam/16014155–001/2016
	2. Tufted duck (EPI_ISL_268670)	99.93	10	7	12
	T Dk/NL-Roggebotsluis/16014462–015/2016
Abbega (EPI_ISL_268622)	1. Tufted duck (EPI_ISL_268671)	99.57	57	21	140
Ch/NL-Abbega/16015736/2016	T Dk/NL-Rotterdam/16014155–001/2016
	2. Tufted duck (EPI_ISL_268670)	99.57	57	21	56
	T Dk/NL-Roggebotsluis/16014462–015/2016
	3. Eurasion wigeon (EPI_ISL_268641)	99.57	57	20	127
	Eur Wig/NL-Gouda/16015824–001/2016
	4. Eurasian wigeon (EPI_ISL_268637)	99.57	57	23	52
	Eur Wig/NL-De Waal/16014891–004/2016
	5. Eurasian wigeon (EPI_ISL_268636)	99.57	57	20	52
	Eur Wig/NL-De Waal/16014891–003/2016
Kamperveen (EPI_ISL_268632)	6. Mallard (EPI_ISL_268664)	99.93	9	3	7
Dk/NL-Kamperveen/16016104–001–005/2016	Mal/NL-IJsselmuiden/16015448–002/2016
Hiaure (EPI_ISL_268625)	7. Eurasian wigeon (EPI_ISL_268644)	99.94	8	2	20
Ch/NL-Hiaure/16016112–001–005/2016	Eur Wig/NL-Leeuwarden/16015699–002/2016
	8. Eurasian wigeon (EPI_ISL_268647)	99.94	8	0	44
	Eur Wig/NL-Terschelling/16015692–010/2016
Boven-Leeuwen (EPI_ISL_268623)	9. Grey goose (EPI_ISL_268657)	99.88	16	7	48
Ch/NL-Boven Leeuwen/16016151–006–010/2016	Grey Go/NL-Groot-Ammers/16015901–012/2016
Zoeterwoude (EPI_ISL_268627)	10. Eurasian wigeon (EPI_ISL_268652)	99.96	5	2	3
Ch/NL-Zoeterwoude/16016484–021–025/2016	Eur Wig/NL-Zoeterwoude/16015702–010/2016
1Identity = percentage of identical nucleotides
2nt = nucleotide differences between poultry and wild bird virus,
3aa = amino acid differences between poultry and wild bird virus,
4km = distance between the poultry farm and the location where the wild bird was found dead in kilometers.
